# Supplementary material for: Upregulated MELK Leads to Doxorubicin Chemoresistance and M2 Macrophage Polarization via the miR-34a/JAK2/STAT3 Pathway in Uterine Leiomyosarcoma
Source: Front Oncol. 2020 Apr 22;10:453. doi: 10.3389/fonc.2020.00453 (PMC7188922; doi:10.3389/fonc.2020.00453)
Supplement: Supplementary Table 1 — Clinicopathological characteristics in uterine LMS patients. [file Table_1.XLSX]

## Sheet: Sheet1
	AGE	TUMOR SIZE(CM)	STAGE	GRADE	PROCEDURE	LIVING TIME(months)	LIVING STATE(0=live, 1=death)
LMS01	29	8.5	Ib	HIGH	TAH BSO PLND,Omentectomy	16	1
LMS02	42	7	Ib	HIGH	TAH BSO PLND	24	1
LMS03	45	9	Ib	HIGH	TAH BSO	NA	NA
LMS04	61	15	IVb	HIGH	bowel resection	10	1
LMS05	38	9	Ib	LOW	TAH BSO	24	1
LMS06	45	17	Ib	LOW	TAH BSO PLND, Omentectomy	116	0
LMS07	43	4	Ib	LOW	TAH BSO	36	1
LMS08	56	5	Ib	HIGH	TAH BSO PLND	98	0
LMS09	39	15	IVb	HIGH	debulking	9	1
LMS10	60	9	Ib	HIGH	TAH BSO PLND	15	1
LMS11	54	7	Ib	HIGH	TAH BSO, Omentectomy	22	1
LMS12	50	20	IIIc	HIGH	debulking, lysis of adhesions	13	1
LMS13	45	6	IVb	HIGH	TAH BSO PLND, Omentectomy	5	1
LMS14	42	7	IIIb	HIGH	debulking, Omentectomy	3	1
LMS15	37	10	Ib	HIGH	TAH BSO PLND	69	0
LMS16	58	6.5	I	HIGH	TAH BSO	66	0
LMS17	44	8.5	I	HIGH	TAH BSO	117	0
LMS18	55	4.7	IIIb	HIGH	TAH BSO PLND, Omentectomy	12	1
LMS19	49	7	IIIb	HIGH	debulking, Omentectomy	60	0
LMS20	55	10	Ib	HIGH	TAH BSO	60	0
LMS21	31	5	Ib	HIGH	TAH BSO	60	0
LMS22	60	5	IVb	HIGH	TAH BSO, lysis of adhesions	9	1
LMS23	44	12	IIIb	HIGH	TAH BSO,debulking	18	1
LMS24	49	4.2	IIa	HIGH	TAH BSO PLND	49	1
LMS25	42	7	IIIb	HIGH	BSO,debulking	120	0
LMS26	44	8	Ib	HIGH	TAH BSO, Omentectomy	48	0
LMS27	47	9	IIIb	HIGH	TAH BSO PLND, Omentectomy	45	1
